# Supplementary material for: The effects of intensive feeding on reproductive performance in laboratory zebrafish (Danio rerio)
Source: PLoS One. 2022 Nov 29;17(11):e0278302. doi: 10.1371/journal.pone.0278302 (PMC9707780; doi:10.1371/journal.pone.0278302)
Supplement: S1 File — (XLSX) [file pone.0278302.s002.xlsx]

## Sheet: egg2egg
	Egg to Egg Comparison
		DOB	2017-09-01		no divider used on iSpawn
	setup date		date	no. of attempts	Age	# of Fish	Average Length (mm)	Total Weight (g)	Weight/ fish (g)	fertilized	unfertilized	viability
	2017-10-16	AB - Fast	2022-10-16	2nd	45	35	31.429	9	0.257143	1	13	0.0714286
	2017-10-24	Tu - Fast	2022-10-24	5th	53	35	34.22	10.6	0.302857	97	74	0.567251
	2017-11-03	AB - Slow	2022-11-03	8th	63	35	28.263	7.2	0.205714	576	516	0.527473
	2017-11-03	Tu - Slow	2022-11-03	8th	63	35	28.017	7.2	0.205714	18	11	0.62069
		*	*	*	*	*	*			*
				week
	2017-10-31		60	8.57143
	2017-11-07		67	9.57143
	2017-11-14		74	10.5714
	2017-11-21		81	11.5714
	2017-11-28		88	12.5714
		length (mm) at first spawn
			AB - Fast	Tu - Fast	AB - Slow	Tu - Slow
		1	32.26	36.34	28.61	26.92
		2	31.64	34.53	29.72	28.07
		3	33.01	34.14	28.44	28.93
		4	31.63	34.13	29.1	28.58
		5	30.81	32.45	26.81	28.59
		6	31.57	34.11	28.03	28.59
		7	30.55	33.84	28.44	28.73
		8	31.18	34.51	27.97	27.1
		9	30.52	32.99	28.16	28.11
		10	31.12	35.16	27.35	26.55
		average	31.429	34.22	28.263	28.017
		stdev	0.777066	1.07367	0.823408	0.851366

## Sheet: viabilityF0
		5 males, 5 females
		housed in 1.1L tanks
		1 tank per iSpawn, male/female separated, setup in iSpawn, spawned in shallow from 10 - 10:30AM
		Monday setup, Tuesday spawn, viability count Wednesday
	FAST - FAST - FAST										SLOW - SLOW - SLOW
	2017-11-14			unfertilized	fertilized	total live embryo count	% viability	average	stdev		2017-11-15			unfertilized	fertilized	total live embryo count	% viability	average	stdev
	week 11	AB - Fast	1	259	1267	2749	0.830275	0.723283	0.190405		week 11	AB - Slow	1	93	426	1286	0.820809	0.764053	0.0782878
	1st week		2	576	584		0.503448						2	188	390		0.67474
			3	176	898		0.836127						3	120	470		0.79661
		Tu - Fast	1	249	145	739	0.36802	0.397363	0.0588752			Tu - Slow	1	100	130	666	0.565217	0.70648	0.147882
			2	334	187		0.358925						2	72	443		0.860194
			3	468	407		0.465143						3	41	93		0.69403
	2017-11-21			unfertilized	fertilized	total live embryo count	% viability	average	stdev		2017-11-22			unfertilized	fertilized	total live embryo count	% viability	average	stdev
	week 12	AB - Fast	1	95	308	888	0.764268	0.694748	0.0988486		week 12	AB - Slow	1	50	631	1912	0.926579	0.857417	0.0645199
	2nd week		2	200	278		0.58159						2	175	695		0.798851
			3	107	302		0.738386						3	106	586		0.846821
		Tu - Fast	1	337	3	392	0.00882353	0.176928	0.220643			Tu - Slow	1	193	187	831	0.492105	0.657654	0.148383
			2	789	83		0.0951835						2	110	387		0.778672
			3	411	306		0.426778						3	109	257		0.702186
	2017-11-28			unfertilized	fertilized	total live embryo count	% viability	average	stdev		2017-11-29			unfertilized	fertilized	total live embryo count	% viability	average	stdev		change					unfertilized	ave	tot				unfertilized		tot
	week 13	AB - Fast	1	146	429	1414	0.661017	0.568966	0.0826226		week 13	AB - Slow	1	47	483	1277	0.879781	0.798879	0.0811966		0.229913			AB - Fast	1	74	82.3333	247		AB - Slow	1	19	10.3333	31
	3rd week		2	173	372		0.544656						2	191	495		0.717391								2	138					2	4
			3	575	613		0.501226						3	67	299		0.799465								3	35					3	8
		Tu - Fast	1	739	0	12	0	0.00451977	0.00782848			Tu - Slow	1	336	86	374	0.197248	0.278734	0.127522		0.274214			Tu - Fast	1	94	38.6667	116		Tu - Slow	1	14	8	24
			2	595	0		0						2	432	119		0.213262								2	0					2	7
			3	851	12		0.0135593						3	225	169		0.425693								3	22					3	3
	2017-12-05			unfertilized	fertilized	total live embryo count	% viability	average	stdev		2017-12-06			unfertilized	fertilized	total live embryo count	% viability	average	stdev							unfertilized	ave	tot				unfertilized	tot	tot
	week 14	AB - Fast	1	15	161	572	0.741935	0.69944	0.0369948		week 14	AB - Slow	1	50	684	1667	0.925575	0.832454	0.0821202					AB - Fast	1	41	32.6667	98		AB - Slow	1	5	31.3333	94
	4th week		2	46	203		0.674419						2	129	577		0.801389								2	52					2	14
			3	92	208		0.681967						3	46	406		0.770398								3	5					3	75
		Tu - Fast	1	440	80	385	0.132013	0.204261	0.0625688			Tu - Slow	1	370	128	610	0.256513	0.375471	0.10303					Tu - Fast	1	86	29	87		Tu - Slow	1	1	0.333333	1
			2	704	223		0.240302						2	412	319		0.436389								2	1					2	0
			3	259	82		0.240469						3	213	163		0.433511								3	0					3	0
	2017-12-12			unfertilized	fertilized	total live embryo count	% viability	average	stdev		2017-12-13			unfertilized	fertilized	total live embryo count	% viability	average	stdev							unfertilized	ave	tot				unfertilized	tot	tot
	week 15	AB - Fast	1	120	408	1119	0.6528	0.668413	0.0377686		week 15	AB - Slow	1	61	558	1422	0.895666	0.868532	0.0257653					AB - Fast	1	97	105.333	316		AB - Slow	1	4	20.3333	61
	5th week		2	83	457		0.640954						2	43	457		0.86553								2	173					2	28
			3	57	254		0.711485						3	46	407		0.844398								3	46					3	29
		Tu - Fast	1	352	107	403	0.206166	0.197694	0.0108092			Tu - Slow	1	331	309	822	0.461194	0.392482	0.0599567					Tu - Fast	1	60	24.6667	74		Tu - Slow	1	30	26.6667	80
			2	683	173		0.201397						2	395	221		0.350794								2	3					2	14
			3	529	123		0.18552						3	471	292		0.365457								3	11					3	36
	5 WEEK REST TIME										5 WEEK REST TIME
	2018-01-23			unfertilized	fertilized	total live embryo count	% viability	average	stdev		2018-01-24			unfertilized	fertilized	total live embryo count	% viability	average	stdev
	week 21	AB - Fast	1	206	315	649	0.604607	0.548932	0.0662844			AB - Slow	1	96	456	987	0.826087	0.77815	0.0611063
			2	166	217		0.56658						2	82	326		0.79902
			3	129	117		0.47561						3	84	205		0.709343
		Tu - Fast	1	127	32	93	0.201258	0.150079	0.132144			Tu - Slow	1	198	91	375	0.314879	0.37514	0.0526159
			2	184	61		0.24898						2	252	167		0.398568
			3	0	0		0						3	167	117		0.411972
	2018-01-30			unfertilized	fertilized	total live embryo count	% viability	average	stdev		2018-01-31			unfertilized	fertilized	total live embryo count	% viability	average	stdev
	week 22	AB - Fast	1	354	623	1371	0.637666	0.650322	0.0509066			AB - Slow	1	201	523	1241	0.722376	0.74482	0.0251307
			2	204	315		0.606936						2	138	393		0.740113
			3	180	433		0.706362						3	96	325		0.771971
		Tu - Fast	1	348	4	23	0.0113636	0.0128875	0.0137131			Tu - Slow	1	172	55	106	0.242291	0.235252	0.0148586
			2	677	19		0.0272989						2	43	12		0.218182
			3	548	0		0						3	120	39		0.245283
	2018-02-06			unfertilized	fertilized	total live embryo count	% viability	average	stdev		2018-02-07			unfertilized	fertilized	total live embryo count	% viability	average	stdev
	week 23	AB - Fast	1	122	222	692	0.645349	0.481173	0.171759			AB - Slow	1	11	142	679	0.928105	0.862493	0.0988469
			2	205	89		0.302721						2	105	313		0.748804
			3	388	381		0.495449						3	22	224		0.910569
		Tu - Fast	1	369	1	1	0.0027027	0.000900901	0.00156041			Tu - Slow	1	496	78	143	0.135889	0.119027	0.0369032
			2	423	0		0						2	325	27		0.0767045
			3	392	0		0						3	225	38		0.144487

## Sheet: fecundityF0
		5 males, 5 females
		housed in 1.1L tanks
	2017-09-01	1 tank per iSpawn, male/female separated, setup in iSpawn, spawned in shallow from 10 - 10:30AM
		Monday setup, Tuesday spawn, viability count Wednesday
	FAST - FAST - FAST							3760			SLOW - SLOW - SLOW
	2017-11-14			unfertilized	fertilized	total live embryo count	total embryo count	stdev			2017-11-15			unfertilized	fertilized	total live embryo count	total embryo count	stdev					AB-Fast	stdev	AB-Slow	stdev			Tu-Fast	stdev	Tu-Slow	stdev
	week 11	AB - Fast	1	259	1267	2749	1526	341.869			week 11	AB - Slow	1	93	426	1286	519	40.0666				11	2749	341.869	1286	40.0666		11	739	140.717	666	192.284
	1st week		2	576	584		1160						2	188	390		578					12	908	22.4796	1912	54.7753		12	392	157.023	831	101.489
			3	176	898		1074						3	120	470		590					13	1414	125.954	1277	109.861		13	12	6.9282	374	41.7892
																						14	572	25.8134	1667	140.222		14	385	81.9898	610	101.687
		Tu - Fast	1	249	145	739	394	140.717				Tu - Slow	1	100	130	666	230	192.284				15	1119	105.929	1667	140.222		15	403	34.4287	822	46.6798
			2	334	187		521						2	72	443		515
			3	468	407		875						3	41	93		134					ave	1352.4		1561.8			ave	386.2		660.6
																						sum	6762		7809			sum	1931		3303
	2017-11-21			unfertilized	fertilized	total live embryo count	total embryo count	stdev			2017-11-22			unfertilized	fertilized	total live embryo count	total embryo count	stdev
	week 12	AB - Fast	1	95	308	908	403	22.4796			week 12	AB - Slow	1	50	631	1912	681	54.7753
	2nd week		2	200	278		478						2	175	695		870
			3	107	322		429						3	106	586		692
		Tu - Fast	1	337	3	392	340	157.023				Tu - Slow	1	193	187	831	380	101.489
			2	789	83		872						2	110	387		497
			3	411	306		717						3	109	257		366
	2017-11-28			unfertilized	fertilized	total live embryo count	total embryo count	stdev			2017-11-29			unfertilized	fertilized	total live embryo count	total embryo count	stdev
	week 13	AB - Fast	1	146	429	1414	575	125.954			week 13	AB - Slow	1	47	483	1277	530	109.861
	3rd week		2	173	372		545						2	191	495		686						AB-Fast	stdev	AB-Slow	stdev			Tu-Fast	stdev	Tu-Slow	stdev
			3	575	613		1188						3	67	299		366					21	649	99.0017	987	125.527		21	93	30.5123	375	38.6264
																						22	1371	155.396	1241	100.605		22	23	10.0167	106	21.7332
		Tu - Fast	1	739	0	12	739	6.9282				Tu - Slow	1	336	86	374	422	41.7892				23	692	146.193	679	85.5239		23	1	0.57735	143	26.839
			2	595	0		595						2	432	119		551
			3	851	12		863						3	225	169		394					ave	904		969			ave	39		208
																						sum	2712		2907			sum	117		624
	2017-12-05			unfertilized	fertilized	total live embryo count	total embryo count	stdev			2017-12-06			unfertilized	fertilized	total live embryo count	total embryo count	stdev
	week 14	AB - Fast	1	15	161	572	176	25.8134			week 14	AB - Slow	1	50	684	1667	734	140.222
	4th week		2	46	203		249						2	129	577		706
			3	92	208		300						3	46	406		452
		Tu - Fast	1	440	80	385	520	81.9898				Tu - Slow	1	370	128	610	498	101.687
			2	704	223		927						2	412	319		731
			3	259	82		341						3	213	163		376
	2017-12-12			unfertilized	fertilized	total live embryo count	total embryo count	stdev			2017-12-13			unfertilized	fertilized	total live embryo count	total embryo count	stdev
	week 15	AB - Fast	1	120	408	1119	528	105.929			week 15	AB - Slow	1	61	558	1422	619	76.922															`
	5th week		2	83	457		540						2	43	457		500
			3	57	254		311						3	46	407		453
																					tot sum		9474		10716				2048		3927
		Tu - Fast	1	352	107	403	459	34.4287				Tu - Slow	1	331	309	822	640	46.6798
			2	683	173		856						2	395	221		616
			3	529	123		652						3	471	292		763
	5 WEEK REST TIME										5 WEEK REST TIME
	2018-01-23			unfertilized	fertilized	total live embryo count	total embryo count	stdev			2018-01-24			unfertilized	fertilized	total live embryo count	total embryo count	stdev
	week 21	AB - Fast	1	206	315	649	521	99.0017				AB - Slow	1	96	456	987	552	125.527					cumulative embryo count												allembros					only live embryos
			2	166	217		383						2	82	326		408				AB													AB
			3	129	117		246						3	84	205		289						total	total ave	stdev	dead		live	total ave	stdev		total - live				rapid	slow			rapid	slow
																					rapid growth	1	5050	4716	478.36	1317		3733	3158	611.841		1317			1	5050	4512		1	3733	3903
		Tu - Fast	1	127	32	93	159	30.5123				Tu - Slow	1	198	91	375	289	38.6264				2	4168			1653		2515				1653			2	4168	4697		2	2515	3646
			2	184	61		245						2	252	167		419					3	4930			1704		3226				1704			3	4930	3509		3	3226	2922
			3	0	0		0						3	167	117		284
																							14148			4674		9474	947.4			4674
	2018-01-30			unfertilized	fertilized	total live embryo count	total embryo count	stdev			2018-01-31			unfertilized	fertilized	total live embryo count	total embryo count	stdev					total	total ave	stdev	dead		live	total ave	stdev		total - live
	week 22	AB - Fast	1	354	623	1371	977	155.396				AB - Slow	1	201	523	1241	724	100.605			slow growth	1	4512	4239.33	639.215	609		3903	3490.33	508.689		609
			2	204	315		519						2	138	393		531					2	4697			1051		3646				1051
			3	180	433		613						3	96	325		421					3	3509			587		2922				587
		Tu - Fast	1	348	4	23	352	10.0167				Tu - Slow	1	172	55	106	227	21.7332					12718			2247		10471	10421.4
			2	677	19		696						2	43	12		55
			3	548	0		548						3	120	39		159											997	difference
	2018-02-06			unfertilized	fertilized	total live embryo count	total embryo count	stdev			2018-02-07			unfertilized	fertilized	total live embryo count	total embryo count	stdev
	week 23	AB - Fast	1	122	222	692	344	146.193				AB - Slow	1	11	142	679	153	85.5239					cumulative embryo count
			2	205	89		294						2	105	313		418				Tu
			3	388	381		769						3	22	224		246						total	total ave	stdev	dead		live	total ave	stdev		total - live
																					rapid growth	1	3333	4285.33	905.376	2961		372	682.667	284.34		2961
		Tu - Fast	1	369	1	1	370	0.57735				Tu - Slow	1	496	78	143	574	26.839				2	5135			4389		746				4389
			2	423	0		423						2	325	27		352					3	4388			3458		930				3458
			3	392	0		392						3	0	38		38
																							12856					2048				10808
																							total	total ave	stdev	dead		live	total ave	stdev		total - live
																					slow growth	1	3260	3170	615.951	2196		1064	1309	338.306		2196
																						2	3736			2041		1695				2041
																						3	2514			1346		1168				1346
																												3927
																												1879

## Sheet: weightsF0
		5 males, 5 females												food dispensed per tank (mg)
		housed in 1.1L tanks												69.2	71		71.4	75	69.4	70.4
		1 tank per iSpawn, male/female separated, setup in iSpawn, spawned in shallow from 10 - 10:30AM												tot average	71.0667
		Monday setup, Tuesday spawn, viability count Wednesday												per fish	7.10667
	FAST - FAST - FAST										SLOW - SLOW - SLOW											weights in mg
	2017-11-14			weight (mg)	average	stdev	ave weight per fish (mg)	% body weight feed	average		2017-11-15			weight (mg)	average	stdev	ave weight per fish (mg)	% body weight feed	average				AB - Fast	stdev	AB - Slow	stdev
	week 11	AB - Fast	1	380	393.333	23.094	38	0.187018	0.18108		week 11	AB - Slow	1	310	310	10	31	0.229247	0.229407			11	393.333	23.094	310	10
	1st week		2	380			38	0.187018					2	320			32	0.222083				12	400	26.4575	313.333	25.1661
			3	420			42	0.169206					3	300			30	0.236889				13	393.333	23.094	320	20
																						14	403.333	23.094	320	20
		Tu - Fast	1	400	403.333	15.2753	40	0.177667	0.176365			Tu - Slow	1	310	306.667	35.1188	31	0.229247	0.233826			15	410	20	333.333	15.2753
			2	420			42	0.169206					2	340			34	0.20902				21	476.667	15.2753	393.333	11.547
			3	390			39	0.182222					3	270			27	0.26321				22	473.333	11.547	393.333	5.7735
																						23	463.333	5.7735	403.333	15.2753
	2017-11-21			weight (mg)	average	stdev	ave weight per fish (mg)	% body weight feed	average		2017-11-22			weight (mg)	average	stdev	ave weight per fish (mg)	% body weight feed	average				Tu - Fast	stdev	Tu - Slow	stdev
	week 12	AB - Fast	1	380	400	26.4575	38	0.187018	0.17817		week 12	AB - Slow	1	310	313.333	25.1661	31	0.229247	0.227775			11	403.333	15.2753	306.667	35.1188
	2nd week		2	390			39	0.182222					2	340			34	0.20902				12	413.333	11.547	303.333	28.8675
			3	430			43	0.165271					3	290			29	0.245057				13	406.667	15.2753	316.667	32.1455
																						14	416.667	15.2753	330	26.4575
		Tu - Fast	1	420	413.333	11.547	42	0.169206	0.172026			Tu - Slow	1	320	303.333	28.8675	32	0.222083	0.235792			15	403.333	25.1661	336.667	15.2753
			2	420			42	0.169206					2	320			32	0.222083				21	456.667	28.8675	403.333	23.094
			3	400			40	0.177667					3	270			27	0.26321				22	440	20	403.333	45.0925
																						23	440	36.0555	410	30
	2017-11-28			weight (mg)	average	stdev	ave weight per fish (mg)	% body weight feed	average		2017-11-29			weight (mg)	average	stdev	ave weight per fish (mg)	% body weight feed	average
	week 13	AB - Fast	1	380	393.333	23.094	38	0.187018	0.18108		week 13	AB - Slow	1	320	320	20	32	0.222083	0.222664
	3rd week		2	380			38	0.187018					2	340			34	0.20902
			3	420			42	0.169206					3	300			30	0.236889
		Tu - Fast	1	410	406.667	15.2753	41	0.173333	0.174921			Tu - Slow	1	330	316.667	32.1455	33	0.215354	0.226061
			2	420			42	0.169206					2	340			34	0.20902
			3	390			39	0.182222					3	280			28	0.25381
	2017-12-05			weight (mg)	average	stdev	ave weight per fish (mg)	% body weight feed	average		2017-12-06			weight (mg)	average	stdev	ave weight per fish (mg)	% body weight feed	average
	week 14	AB - Fast	1	390	403.333	23.094	39	0.182222	0.176572		week 14	AB - Slow	1	320	320	20	32	0.222083	0.222664
	4th week		2	390			39	0.182222					2	340			34	0.20902
			3	430			43	0.165271					3	300			30	0.236889
		Tu - Fast	1	420	416.667	15.2753	42	0.169206	0.170715			Tu - Slow	1	340	330	26.4575	34	0.20902	0.216319
			2	430			43	0.165271					2	350			35	0.203048
			3	400			40	0.177667					3	300			30	0.236889
	2017-12-12			weight (mg)	average	stdev	ave weight per fish (mg)	% body weight feed	average		2017-12-13			weight (mg)	average	stdev	ave weight per fish (mg)	% body weight feed	average
	week 15	AB - Fast	1	390	410	20	39	0.182222	0.173609		week 15	AB - Slow	1	330	333.333	15.2753	33	0.215354	0.213495
	5th week		2	410			41	0.173333					2	350			35	0.203048
			3	430			43	0.165271					3	320			32	0.222083
		Tu - Fast	1	430	403.333	25.1661	43	0.165271	0.176652			Tu - Slow	1	340	336.667	15.2753	34	0.20902	0.211384
			2	380			38	0.187018					2	350			35	0.203048
			3	400			40	0.177667					3	320			32	0.222083
	5 WEEK REST TIME										5 WEEK REST TIME
	2018-01-23			weight (mg)	average	stdev	ave weight per fish (mg)	% body weight feed	average		2018-01-24			weight (mg)	average	stdev	ave weight per fish (mg)	% body weight feed	average
	week 21	AB - Fast	1	490	476.667	15.2753	49	0.145034	0.149194			AB - Slow	1	380	393.333	11.547	38	0.187018	0.180784
			2	460			46	0.154493					2	400			40	0.177667
			3	480			48	0.148056					3	400			40	0.177667
		Tu - Fast	1	490	456.667	28.8675	49	0.145034	0.156021			Tu - Slow	1	390	403.333	23.094	39	0.182222	0.176572
			2	440			44	0.161515					2	430			43	0.165271
			3	440			44	0.161515					3	390			39	0.182222
	2018-01-30			weight (mg)	average	stdev	ave weight per fish (mg)	% body weight feed	average		2018-01-31			weight (mg)	average	stdev	ave weight per fish (mg)	% body weight feed	average
	week 22	AB - Fast	1	480	473.333	11.547	48	0.148056	0.150201			AB - Slow	1	390	393.333	5.7735	39	0.182222	0.17463
			2	460			46	0.154493					2	390			43.3333	0.164
			3	480			48	0.148056					3	400			40	0.177667
		Tu - Fast	1	460	440	20	46	0.154493	0.161738			Tu - Slow	1	400	403.333	45.0925	40	0.177667	0.171086
			2	440			44	0.161515					2	450			45	0.157926
			3	420			42	0.169206					3	360			40	0.177667
	2018-02-06			weight (mg)	average	stdev	ave weight per fish (mg)	% body weight feed	average		2018-02-07			weight (mg)	average	stdev	ave weight per fish (mg)	% body weight feed	average
	week 23	AB - Fast	1	470	463.333	5.7735	47	0.151206	0.153397			AB - Slow	1	390	403.333	15.2753	39	0.182222	0.176365
			2	460			46	0.154493					2	400			40	0.177667
			3	460			46	0.154493					3	420			42	0.169206
		Tu - Fast	1	470	440	36.0555	47	0.151206	0.162266			Tu - Slow	1	410	410	30	41	0.173333	0.173955
			2	450			45	0.157926					2	440			44	0.161515
			3	400			40	0.177667					3	380			38	0.187018
	weights on 2/12 and 2/13			weight taken exactly 7 days after spawning
	pictures of females also taken
	AB female	Fast	# of fish	ave/ fish	tot ave			Slow	# of fish	ave/ fish	tot ave		difference
	1	3	5	0.6	0.626667			2.5	5	0.5	0.486667		0.14
	2	3.4	5	0.68				2.5	5	0.5
	3	3	5	0.6				2.3	5	0.46
	AB male	Fast	# of fish	ave/ fish	tot ave			Slow	# of fish	ave/ fish	tot ave
	1	2.8	5	0.56	0.553333			2.1	5	0.42	0.378333		0.175
	2	2.4	4	0.6				1.5	4	0.375
	3	2.5	5	0.5				1.7	5	0.34
	Tu female	Fast	# of fish	ave/ fish	tot ave			Slow	# of fish	ave/ fish	tot ave
	1	3	5	0.6	0.566667			2.1	5	0.42	0.46		0.106667
	2	2.7	5	0.54				2.4	5	0.48
	3	2.8	5	0.56				2.4	5	0.48
	Tu male	Fast	# of fish	ave/ fish	tot ave			Slow	# of fish	ave/ fish	tot ave
	1	2.3	5	0.46	0.484444			2.2	5	0.44	0.435		0.0494444
	2	2.3	5	0.46				2.2	5	0.44
	3	1.6	3	0.533333				1.7	4	0.425

## Sheet: wt at end
	weights on 2/12 and 2/13			weight taken exactly 7 days after spawning
	pictures of females also taken
	AB female	Fast	# of fish	ave/ fish	tot ave		Slow	# of fish	ave/ fish	tot ave		difference
	1	3	5	0.6	0.626667		2.5	5	0.5	0.486667		0.14
	2	3.4	5	0.68			2.5	5	0.5
	3	3	5	0.6			2.3	5	0.46
	AB male	Fast	# of fish	ave/ fish	tot ave		Slow	# of fish	ave/ fish	tot ave
	1	2.8	5	0.56	0.553333		2.1	5	0.42	0.378333		0.175
	2	2.4	4	0.6			1.5	4	0.375
	3	2.5	5	0.5			1.7	5	0.34
	sum	17.1
	Tu female	Fast	# of fish	ave/ fish	tot ave		Slow	# of fish	ave/ fish	tot ave
	1	3	5	0.6	0.566667		2.1	5	0.42	0.46		0.106667
	2	2.7	5	0.54			2.4	5	0.48
	3	2.8	5	0.56			2.4	5	0.48
	Tu male	Fast	# of fish	ave/ fish	tot ave		Slow	# of fish	ave/ fish	tot ave
	1	2.3	5	0.46	0.484444		2.2	5	0.44	0.435		0.0494444
	2	2.3	5	0.46			2.2	5	0.44
	3	1.6	3	0.533333			1.7	4	0.425

## Sheet: viabilityF1
		5 males, 5 females
		housed in 1.1L tanks
	2018-02-14	1 tank per iSpawn, male/female separated, setup in iSpawn, spawned in shallow from 10 - 10:30AM
		Monday setup, Tuesday spawn, viability count Wednesday
	FAST - FAST - FAST											SLOW - SLOW - SLOW
	2018-05-29			unfertilized	fertilized	total live embryo count	% viability	average	stdev			2018-05-30			unfertilized	fertilized	total live embryo count	% viability	average	stdev				AB	live embryos only							Tu	live embryos only
	week 15	AB - Fast	1	126	146	964	0.536765	0.791259	0.0485425				AB - Slow	1	23	302	899	0.929231	0.868742	0.0735391				146	505	313		302	405	192		408	119	106		179	191	121
	1st week		2	25	505		0.95283							2	50	405		0.89011						633	499	280		665	467	325		246	201	244		75	307	529
			3	41	313		0.884181							3	52	192		0.786885						1004	460	521		562	970	442		535	197	519		397	542	598
	104																							675	590	583		600	710	549		415	158	427		435	387	416
	90	Tu - Fast	1	151	408	633	0.729875	0.726763	0.0233763				Tu - Slow	1	54	179	491	0.76824	0.719483	0.0541509				519	569	508		461	532	508		418	376	481		448	569	409
			2	40	119		0.748428							2	71	191		0.729008						889	894	952		755	901	842		97	298	87		179	215	111
	14.8571		3	45	106		0.701987							3	62	121		0.661202						904	669	664		419	725	332		159	253	289		127	124	135
																								252	535	256		329	521	562		267	298	333		220	119	459
	2018-06-05			unfertilized	fertilized	total live embryo count	% viability	average	stdev			2018-06-06			unfertilized	fertilized	total live embryo count	% viability	average	stdev			sum	5022	4721	4077		4093	5231	3752		2545	1900	2486		2060	2454	2778
	week 16	AB - Fast	1	108	633	1412	0.854251	0.857282	0.110166				AB - Slow	1	39	665	1457	0.944602	0.903982	0.0884956			total sum	13820				13076			total sum	6931				7292
	2nd week		2	16	499		0.968932							2	17	467		0.964876					difference	744							difference	361
			3	94	280		0.748663							3	80	325		0.802469
		Tu - Fast	1	124	246	691	0.664865	0.632332	0.055056				Tu - Slow	1	62	75	911	0.547445	0.610324	0.0641145				AB - fast	dead			AB - Slow	dead			AB - fast	dead			AB - Slow	dead
			2	102	201		0.663366							2	198	307		0.607921						1	996			1	598			1	1086			1	1098
			3	185	244		0.568765							3	254	529		0.675607						2	561			2	970			2	1127			2	1339
																								3	990			3	837			3	1540			3	1653
	2018-06-12			unfertilized	fertilized	total live embryo count	% viability	average	stdev			2018-06-13			unfertilized	fertilized	total live embryo count	% viability	average	stdev
	week 17	AB - Fast	1	116	1004	1985	0.896429	0.867439	0.0861632				AB - Slow	1	76	562	1974	0.880878	0.855455	0.023182
	3rd week		2	137	460		0.770519							2	191	970		0.835487
			3	36	521		0.935368							3	78	442		0.85
		Tu - Fast	1	162	535	1251	0.767575	0.727557	0.0585912				Tu - Slow	1	262	397	1537	0.602428	0.680018	0.0699558
			2	64	197		0.754789							2	233	542		0.699355
			3	267	519		0.660305							3	212	598		0.738272
	2018-06-19			unfertilized	fertilized	total live embryo count	% viability	average	stdev			2018-06-20			unfertilized	fertilized	total live embryo count	% viability	average	stdev
	week 18	AB - Fast	1	28	675	1848	0.960171	0.930518	0.0466956				AB - Slow	1	37	600	1859	0.941915	0.87813	0.0589814
	4th week		2	28	590		0.954693							2	109	710		0.866911
			3	82	583		0.876692							3	116	549		0.825564
		Tu - Fast	1	238	415	1000	0.635528	0.702345	0.071838				Tu - Slow	1	156	435	1238	0.736041	0.688776	0.0451553
			2	45	158		0.778325							2	212	387		0.646077
			3	189	427		0.693182							3	192	416		0.684211
	2018-06-26			unfertilized	fertilized	total live embryo count	% viability	average	stdev			2018-06-27			unfertilized	fertilized	total live embryo count	% viability	average	stdev
	week 19	AB - Fast	1	11	519	1596	0.979245	0.947078	0.0447726			2749 embryos	AB - Slow	1	52	461	1501	0.898635	0.858516	0.0464474
	5th week		2	20	569		0.966044							2	80	532		0.869281
			3	59	508		0.895944							3	121	508		0.807631
	18.8571
		Tu - Fast	1	167	418	1275	0.71453	0.732186	0.0217905				Tu - Slow	1	275	448	1426	0.61964	0.629629	0.0860658
			2	121	376		0.756539							2	221	569		0.720253
			3	182	481		0.72549							3	336	409		0.548993
	5 WEEK REST TIME											5 WEEK REST TIME
	2018-08-07			unfertilized	fertilized	total live embryo count	% viability	average	stdev			2018-08-08			unfertilized	fertilized	total live embryo count	% viability	average	stdev
	week 25	AB - Fast	1	174	889	2735	0.836312	0.835794	0.0435237				AB - Slow	1	194	755	2498	0.795574	0.847337	0.0532192
			2	123	894		0.879056							2	98	901		0.901902
	24.8571		3	250	952		0.792013							3	155	842		0.844534
		Tu - Fast	1	58	97	482	0.625806	0.503595	0.113043				Tu - Slow	1	118	179	505	0.602694	0.519239	0.0731251
			2	320	298		0.482201							2	225	215		0.488636
			3	129	87		0.402778							3	127	111		0.466387
	2018-08-14			unfertilized	fertilized	total live embryo count	% viability	average	stdev			2018-08-14			unfertilized	fertilized	total live embryo count	% viability	average	stdev
	week 26	AB - Fast	1	403	904	2237	0.69166	0.713354	0.0586123				AB - Slow	1	145	419	1476	0.742908	0.718162	0.0224406
			2	189	669		0.77972							2	312	725		0.699132
			3	329	664		0.668681							3	134	332		0.712446
		Tu - Fast	1	77	159	701	0.673729	0.570888	0.0967527				Tu - Slow	1	50	127	386	0.717514	0.595269	0.105901
			2	201	253		0.557269							2	107	124		0.536797
			3	311	289		0.481667							3	119	135		0.531496
	2018-08-21			unfertilized	fertilized	total live embryo count	% viability	average	stdev			2018-08-22			unfertilized	fertilized	total live embryo count	% viability	average	stdev
	week 27	AB - Fast	1	30	252	1043	0.893617	0.857842	0.1228				AB - Slow	1	32	329	1412	0.911357	0.860262	0.0461053
			2	23	535		0.958781							2	113	521		0.821767
			3	99	256		0.721127							3	101	562		0.847662
		Tu - Fast	1	109	267	898	0.710106	0.619879	0.0794942				Tu - Slow	1	121	220	798	0.645161	0.611622	0.0404732
			2	234	298		0.56015							2	72	119		0.623037
			3	232	333		0.589381							3	351	459		0.566667

## Sheet: fecundityF1
			F0 generation		F1 generation						F0 generation		F1 generation
			AB - Fast	AB - Slow	AB - Fast	AB - Slow					Tu - Fast	Tu - Slow	Tu - Fast	Tu - Slow
		1	2749	1286	964	899				1	739	666	633	491
		2	908	1912	1412	1457				2	392	831	691	911
		3	1414	1277	1985	1974				3	12	374	1251	1537
		4	572	1667	1848	1859				4	385	610	1000	1238
		5	1119	1667	1596	1501				5	403	822	1275	1426
		6	649	987	2735	2498				6			482	505
		7	1371	1241	2237	1476				7			701	386
		8	692	679	1043	1412				8			898	798
			AB - Fast	AB - Slow	AB - Fast	AB - Slow					Tu - Fast	Tu - Slow	Tu - Fast	Tu - Slow
		sum	9474	10716	13820	13076				sum	1931	3303	6931	7292
		average	1184.25	1339.5	1727.5	1634.5				average	386.2	660.6	866.375	911.5
		stdev	709.157	399.867	600.45	474.524				stdev	257.299	186.959	291.322	446.2

## Sheet: weightsF1
		5 males, 5 females												food dispensed per tank (mg)
		housed in 1.1L tanks												69.2	71		71.4	75	69.4	70.4
		1 tank per iSpawn, male/female separated, setup in iSpawn, spawned in shallow from 10 - 10:30AM												tot average	71.0667
		Monday setup, Tuesday spawn, viability count Wednesday												per fish	7.10667
	FAST - FAST - FAST										SLOW - SLOW - SLOW											weights in mg
				weight (mg)	average	stdev	ave weight per fish (mg)	% body weight feed	average					weight (mg)	average	stdev	ave weight per fish (mg)	% body weight feed	average			week	AB - Fast	stdev	AB - Slow	stdev
		AB - Fast	1	300	293.333	11.547	30	0.236889	0.234069			AB - Slow	1	290	276.667	15.2753	29	0.245057	0.248289			11	293.333	11.547	276.667	15.2753
	1st week		2	280			31.1111	0.228429					2	260			28.8889	0.246				12	310	10	300	10
			3	300			30	0.236889					3	280			28	0.25381				13	320	26.4575	310	10
																						14	320	17.3205	310	10
		Tu - Fast	1	310	310	10	31	0.229247	0.229407			Tu - Slow	1	290	300	17.3205	29	0.245057	0.237399			15	316.667	15.2753	303.333	15.2753
			2	300			30	0.236889					2	290			29	0.245057				21	416.667	30.5505	390	34.641
			3	320			32	0.222083					3	320			32	0.222083				22	393.333	25.1661	373.333	35.1188
																						23	396.667	30.5505	370	36.0555
				weight (mg)	average	stdev	ave weight per fish (mg)	% body weight feed	average					weight (mg)	average	stdev	ave weight per fish (mg)	% body weight feed	average			week	Tu - Fast	stdev	Tu - Slow	stdev
		AB - Fast	1	300	310	10	30	0.236889	0.229407			AB - Slow	1	310	300	10	31	0.229247	0.237065			11	310	10	300	17.3205
	2nd week		2	310			31	0.229247					2	300			30	0.236889				12	330	10	310	17.3205
			3	320			32	0.222083					3	290			29	0.245057				13	346.667	5.7735	330	10
																						14	343.333	5.7735	330	17.3205
		Tu - Fast	1	340	330	10	34	0.20902	0.215485			Tu - Slow	1	300	310	17.3205	30	0.236889	0.22971			15	343.333	5.7735	326.667	5.7735
			2	320			32	0.222083					2	300			30	0.236889				21	440	40	366.667	20.8167
			3	330			33	0.215354					3	330			33	0.215354				22	410	51.9615	356.667	25.1661
																						23	406.667	32.1455	353.333	30.5505
				weight (mg)	average	stdev	ave weight per fish (mg)	% body weight feed	average					weight (mg)	average	stdev	ave weight per fish (mg)	% body weight feed	average
		AB - Fast	1	290	320	26.4575	29	0.245057	0.223144			AB - Slow	1	320	310	10	32	0.222083	0.229407
	3rd week		2	330			33	0.215354					2	310			31	0.229247
			3	340			34	0.20902					3	300			30	0.236889
		Tu - Fast	1	350	346.667	5.7735	35	0.203048	0.205038			Tu - Slow	1	340	330	10	34	0.20902	0.215485
			2	340			34	0.20902					2	330			33	0.215354
			3	350			35	0.203048					3	320			32	0.222083
				weight (mg)	average	stdev	ave weight per fish (mg)	% body weight feed	average					weight (mg)	average	stdev	ave weight per fish (mg)	% body weight feed	average
		AB - Fast	1	300	320	17.3205	30	0.236889	0.222532			AB - Slow	1	310	310	10	31	0.229247	0.229407
	4th week		2	330			33	0.215354					2	320			32	0.222083
			3	330			33	0.215354					3	300			30	0.236889
		Tu - Fast	1	350	343.333	5.7735	35	0.203048	0.207029			Tu - Slow	1	340	330	17.3205	34	0.20902	0.215762
			2	340			34	0.20902					2	340			34	0.20902
			3	340			34	0.20902					3	310			31	0.229247
				weight (mg)	average	stdev	ave weight per fish (mg)	% body weight feed	average					weight (mg)	average	stdev	ave weight per fish (mg)	% body weight feed	average
		AB - Fast	1	300	316.667	15.2753	30	0.236889	0.224775			AB - Slow	1	320	303.333	15.2753	32	0.222083	0.234677
	5th week		2	330			33	0.215354					2	290			29	0.245057
			3	320			32	0.222083					3	300			30	0.236889
		Tu - Fast	1	340	343.333	5.7735	34	0.20902	0.207029			Tu - Slow	1	330	326.667	5.7735	33	0.215354	0.217597
			2	350			35	0.203048					2	330			33	0.215354
			3	340			34	0.20902					3	320			32	0.222083
	5 WEEK REST TIME										5 WEEK REST TIME
	2018-01-23			weight (mg)	average	stdev	ave weight per fish (mg)	% body weight feed	average		2018-01-24			weight (mg)	average	stdev	ave weight per fish (mg)	% body weight feed	average
	week 21	AB - Fast	1	390	416.667	30.5505	39	0.182222	0.17116			AB - Slow	1	430	390	34.641	43	0.165271	0.183138
			2	410			41	0.173333					2	370			37	0.192072
			3	450			45	0.157926					3	370			37	0.192072
		Tu - Fast	1	400	440	40	40	0.177667	0.162412			Tu - Slow	1	390	366.667	20.8167	39	0.182222	0.194226
			2	480			48	0.148056					2	350			35	0.203048
			3	440			44	0.161515					3	360			36	0.197407
	2018-08-01			weight (mg)	average	stdev	ave weight per fish (mg)	% body weight feed	average		2018-01-31			weight (mg)	average	stdev	ave weight per fish (mg)	% body weight feed	average
	week 22	AB - Fast	1	370	393.333	25.1661	37	0.192072	0.181167			AB - Slow	1	410	373.333	35.1188	41	0.173333	0.184508
			2	390			39	0.182222					2	340			37.7778	0.188118
			3	420			42	0.169206					3	370			37	0.192072
		Tu - Fast	1	350	410	51.9615	35	0.203048	0.175359			Tu - Slow	1	380	356.667	25.1661	38	0.187018	0.199926
			2	440			44	0.161515					2	330			33	0.215354
			3	440			44	0.161515					3	360			36	0.197407
	2018-08-07			weight (mg)	average	stdev	ave weight per fish (mg)	% body weight feed	average		2018-02-07			weight (mg)	average	stdev	ave weight per fish (mg)	% body weight feed	average
	week 23	AB - Fast	1	370	396.667	30.5505	37	0.192072	0.179855			AB - Slow	1	410	370	36.0555	41	0.173333	0.193253
			2	390			39	0.182222					2	340			34	0.20902
			3	430			43	0.165271					3	360			36	0.197407
		Tu - Fast	1	370	406.667	32.1455	37	0.192072	0.175517			Tu - Slow	1	380	353.333	30.5505	38	0.187018	0.202169
			2	430			43	0.165271					2	360			36	0.197407
			3	420			42	0.169206					3	320			32	0.222083
	weights on 2/12 and 2/13			weight taken exactly 7 days after spawning
	pictures of females also taken
	AB female	Fast	# of fish	ave/ fish	tot ave			Slow	# of fish	ave/ fish	tot ave		difference
	1	3	5	0.6	0.626667			2.5	5	0.5	0.486667		0.14
	2	3.4	5	0.68				2.5	5	0.5
	3	3	5	0.6				2.3	5	0.46
	AB male	Fast	# of fish	ave/ fish	tot ave			Slow	# of fish	ave/ fish	tot ave
	1	2.8	5	0.56	0.553333			2.1	5	0.42	0.378333		0.175
	2	2.4	4	0.6				1.5	4	0.375
	3	2.5	5	0.5				1.7	5	0.34
	Tu female	Fast	# of fish	ave/ fish	tot ave			Slow	# of fish	ave/ fish	tot ave
	1	3	5	0.6	0.566667			2.1	5	0.42	0.46		0.106667
	2	2.7	5	0.54				2.4	5	0.48
	3	2.8	5	0.56				2.4	5	0.48
	Tu male	Fast	# of fish	ave/ fish	tot ave			Slow	# of fish	ave/ fish	tot ave
	1	2.3	5	0.46	0.484444			2.2	5	0.44	0.435		0.0494444
	2	2.3	5	0.46				2.2	5	0.44
	3	1.6	3	0.533333				1.7	4	0.425

## Sheet: foldchange
1st Spawn
		1st Gen	stdev	2nd Gen	stdev			1st Gen	stdev	2nd Gen	stdev		Fold Change
	AB - Fast	0.72	0.19	0.92	0.05		Tu - Fast	0.4	0.06	0.73	0.02				F1	F2
	AB - Slow	0.76	0.08	0.87	0.07		Tu - Slow	0.71	0.15	0.72	0.05		AB	1	1.05556	0.945652
														2	1.24638	1.04651
2nd Spawn														3	1.40351	0.988506
		1st Gen	stdev	2nd Gen	stdev			1st Gen	stdev	2nd Gen	stdev			4	1.18571	0.946237
	AB - Fast	0.69	0.11	0.86	0.11		Tu - Fast	0.18	0.22	0.63	0.06			5	1.29851	0.905263
	AB - Slow	0.86	0.06	0.9	0.09		Tu - Slow	0.66	0.15	0.61	0.06			6	1.41757	1.0119
														7	1.14531	1.01408
3rd Spawn														8	1.79248	1
		1st Gen	stdev	2nd Gen	stdev			1st Gen	stdev	2nd Gen	stdev
	AB - Fast	0.57	0.08	0.87	0.09		Tu - Fast	0.00452	0.01	0.73	0.06
	AB - Slow	0.8	0.08	0.86	0.02		Tu - Slow	0.28	0.13	0.68	0.07
4th Spawn
		1st Gen	stdev	2nd Gen	stdev			1st Gen	stdev	2nd Gen	stdev
	AB - Fast	0.7	0.04	0.93	0.05		Tu - Fast	0.2	0.06	0.7	0.07
	AB - Slow	0.83	0.08	0.88	0.06		Tu - Slow	0.38	0.1	0.69	0.05
5th Spawn
		1st Gen	stdev	2nd Gen	stdev			1st Gen	stdev	2nd Gen	stdev		Fold Change
	AB - Fast	0.67	0.04	0.95	0.04		Tu - Fast	0.2	0.01	0.73	0.02				F1	F2
	AB - Slow	0.87	0.03	0.86	0.05		Tu - Slow	0.39	0.06	0.63	0.09		Tu	1	1.775	0.986301
														2	3.66667	0.968254
6th Spawn														3	61.9469	0.931507
		1st Gen	stdev	2nd Gen	stdev			1st Gen	stdev	2nd Gen	stdev			4	1.9	0.985714
	AB - Fast	0.548932	0.0662844	0.84	0.04		Tu - Fast	0.150079	0.132144	0.5	0.11			5	1.95	0.863014
	AB - Slow	0.77815	0.0611063	0.85	0.05		Tu - Slow	0.37514	0.0526159	0.52	0.07			6	2.49961	1.04
														7	18.2543	1.05263
7th Spawn														8	23.6498	0.983871
		1st Gen	stdev	2nd Gen	stdev			1st Gen	stdev	2nd Gen	stdev
	AB - Fast	0.650322	0.0509066	0.71	0.06		Tu - Fast	0.0128875	0.0137131	0.57	0.1
	AB - Slow	0.74482	0.0251307	0.72	0.02		Tu - Slow	0.235252	0.0148586	0.6	0.11
8th Spawn
		1st Gen	stdev	2nd Gen	stdev			1st Gen	stdev	2nd Gen	stdev
	AB - Fast	0.481173	0.171759	0.86	0.12		Tu - Fast	0.000901	0.00156041	0.62	0.08
	AB - Slow	0.862493	0.0988469	0.86	0.05		Tu - Slow	0.119027	0.0369032	0.61	0.04
